# Supplementary material for: Comparative Analysis of the Structure and Pharmacological Properties of Some Piperidines and Host–Guest Complexes of β-Cyclodextrin
Source: Molecules. 2024 Feb 29;29(5):1098. doi: 10.3390/molecules29051098 (PMC10935227; doi:10.3390/molecules29051098)
Supplement: Supplementary file 1 [file molecules-29-01098-s001.zip]

Archive with 1 entries (1 files):
- molecules-2897354-supplementary.pdf
